# Supplementary material for: Serious Game with Electromyography Feedback and Physical Therapy in Young Children with Unilateral Spastic Cerebral Palsy and Equinus Gait: A Prospective Open-Label Study
Source: Sensors (Basel). 2024 Feb 26;24(5):1513. doi: 10.3390/s24051513 (PMC10935430; doi:10.3390/s24051513)
Supplement: Supplementary file 1 [file sensors-24-01513-s001.zip]

Archive with 6 entries (6 files):
- Figure S1.pdf
- Figure S2.pdf
- Supplementary_material.pdf
- Video S1. Active alternative training.avi
- Video S2. Dorsiflexion active training.avi
- Video S3. Plantarflexion active training.avi
